# Supplementary material for: Effects of danofloxacin dosing regimen on gastrointestinal pharmacokinetics and fecal microbiome in steers
Source: Sci Rep. 2021 May 27;11:11249. doi: 10.1038/s41598-021-90647-z (PMC8160337; doi:10.1038/s41598-021-90647-z)
Supplement: Supplementary file 1 — Supplementary Table S1. [file 41598_2021_90647_MOESM1_ESM.xlsx]

## Sheet: Sheet1
	Time	Dose	n	Median MIC	IQR	Range
	0	Low	48	0.03	0	0.03-0.06
	0	High	48	0.03	0	0.03-0.5
	12	Low	42	0.25	0.25	0.03-128
	12	High	43	0.5	15.75	0.03-64
	24	Low	41	0.5	15.76	0.03-64
	24	High	48	32	16	0.03-128
	36	Low	48	0.5	15.75	0.03-64
	36	High	48	16	31.5	0.03-64
	48	Low	48	0.25	0.47	0.03-32
	48	High	48	0.5	31.875	0.03-64
	60	Low	44	0.5	15.5	0.25-64
	60	High	40	0.5	31.97	0.03-64
	72	Low	48	16	19.5	0.05-64
	72	High	48	0.03	0.055	0.03-32
	84	Low	48	16	31.5	0.125-64
	84	High	48	0.03	15.97	0.03-64
	96	Low	48	0.5	31.78	0.03-128
	96	High	48	0.03	0.046	0.03-32
	120	Low	48	0.03	15.97	0.03-64
	120	High	48	0.03	0	0.03-32
	144	Low	48	0.03	0.22	0.03-32
	144	High	48	0.03	0	0.03-0.25
	168	Low	48	0.03	0	0.03-32
	168	High	48	0.03	0	0.03-0.5
	192	Low	46	0.03	0	0.03-16
	192	High	47	0.03	0	0.03-0.5
	480	Low	16	0.03	0	0.03-0.5
	480	High	16	0.03	0.0075	0.03-64
	576	Low	16	0.03	0.22	0.03-0.5
	576	High	16	0.03	0	0.03-0.25
	648	Low	16	0.03	0	0.03-16
	648	High	16	0.03	0	0.03-16
	Supplementary Table S1: Descriptive statistics for MIC values for E. coli. Provided above is the median MIC value for the isolates from each time point per dosing group, as well as the interquartile range (IQR) and the range.
