# Supplementary material for: Effects of danofloxacin dosing regimen on gastrointestinal pharmacokinetics and fecal microbiome in steers
Source: Sci Rep. 2021 May 27;11:11249. doi: 10.1038/s41598-021-90647-z (PMC8160337; doi:10.1038/s41598-021-90647-z)
Supplement: Supplementary file 2 — Supplementary Table S2. [file 41598_2021_90647_MOESM2_ESM.xlsx]

## Sheet: Sheet1
	Time	Dose	n	Median MIC	IQR	Range
	0	Low	42	0.25	0.44	0.03-2
	0	High	42	0.5	1.69	0.03-4
	12	Low	40	0.375	0.875	0.03-4
	12	High	48	0.25	1.875	0.03-16
	24	Low	47	0.25	0.375	0.03-4
	24	High	48	0.5	1.875	0.03-32
	36	Low	45	0.25	0.375	0.03-16
	36	High	45	0.25	0.875	0.03-16
	48	Low	46	0.125	0.3775	0.03-16
	48	High	48	0.25	0.94	0.03-8
	60	Low	43	0.25	0.44	0.03-32
	60	High	40	0.25	0.97	0.03-16
	72	Low	45	0.25	1.75	0.03-32
	72	High	44	0.25	1.125	0.03-32
	84	Low	45	0.25	0.875	0.03-32
	84	High	48	0.5	3.875	0.03-32
	96	Low	47	0.125	0.22	0.03-32
	96	High	45	0.25	0.44	0.03-4
	120	Low	47	0.5	3.94	0.03-32
	120	High	48	1	7.875	0.03-64
	144	Low	45	1	3.75	0.03-32
	144	High	47	1	1.75	0.03-32
	168	Low	43	1	1.8125	0.03-32
	168	High	40	2	9.125	0.03-32
	192	Low	39	0.25	0.47	0.03-32
	192	High	39	0.25	0.72	0.03-8
	480	Low	13	1	1.5	0.125-8
	480	High	10	0.51	0.84	0.06-16
	576	Low	16	0.125	0.1875	0.03-4
	576	High	16	0.125	1.19	0.03-32
	648	Low	14	0.75	1.43	0.25-2
	648	High	14	0.5	0.6875	0.125-256
	Supplementary Table S2: Descriptive statistics for MIC values for all species of Enterococcus. Provided above is the median MIC value for the isolates from each time point per dosing group, as well as the interquartile range (IQR) and the range.
